# Supplementary material for: Effects of low-density urbanization on genetic structure in the Song Sparrow
Source: PLoS One. 2020 Jun 12;15(6):e0234008. doi: 10.1371/journal.pone.0234008 (PMC7292390; doi:10.1371/journal.pone.0234008)
Supplement: S1 Data — (XLSX) [file pone.0234008.s001.xlsx]

## Sheet: Sheet1
id	Sex	population	Sosp004		Sosp005		Sosp008		Sosp014		Sosp013		Sosp001		Sosp002		Sosp010		Sosp012		Sosp052		Sosp003		Sosp062		Sosp141		Sosp055
15001	M	Virginia Tech Campus	195	199	117	121	179	179	252	252	191	195	251	259	173	177	168	172	170	200	202	258	214	226	367	371	299	307	403	407
15002	M	Virginia Tech Campus	183	199	121	133	179	179	252	252	191	195	255	267	165	165	172	172	166	200	202	258	192	226	371	375	299	299	399	399
15003	M	Stream Site	183	183	121	121	179	179	264	264	191	211	247	259	165	165	168	172	166	166	250	250	206	230	371	371	299	299	403	403
15004	M	Stream Site	175	183	117	125	179	179	244	248	187	203	259	303	165	177	172	172	145	145	258	258	218	218	379	383	295	299	395	403
15005	M	Virginia Tech Campus	195	195	121	121	179	179	240	240	199	203	251	259	165	173	172	176	NA	NA	258	258	206	210	375	375	299	317	399	407
15006	M	Stream Site	187	195	117	117	179	183	220	248	191	195	255	259	177	181	172	172	188	204	246	254	184	196	NA	NA	303	303	399	407
15007	M	Stream Site	183	195	121	125	179	179	236	236	191	195	247	251	165	165	172	172	162	200	246	254	210	240	379	383	307	307	395	399
15008	M	Virginia Tech Campus	183	195	113	121	179	179	244	264	191	191	259	263	165	169	168	172	158	196	250	254	206	210	371	371	303	303	395	407
15009	M	Stream Site	187	195	125	125	179	179	244	256	199	203	255	303	173	177	172	172	184	212	250	254	210	226	355	359	299	303	403	419
15011	M	Virginia Tech Campus	187	191	121	129	179	179	232	240	191	203	259	263	165	169	172	172	140	188	202	250	206	218	367	367	299	307	407	415
15013	M	Stream Site	195	199	113	121	179	179	248	260	199	211	255	255	165	177	168	172	192	192	254	270	218	230	367	371	299	307	403	403
15014	M	Stream Site	195	199	121	121	179	183	252	280	191	195	251	259	165	165	172	172	158	200	202	250	222	238	371	371	307	307	403	407
15015	M	Stream Site	187	207	113	121	179	179	244	252	191	191	251	263	165	177	168	172	188	204	206	258	203	230	NA	NA	299	307	407	411
15016	M	Stream Site	183	191	109	121	179	179	236	252	195	199	243	255	165	165	172	172	145	145	242	258	188	226	NA	NA	NA	NA	371	371
15018	M	Stream Site	183	195	113	121	179	179	244	244	195	199	267	291	165	165	168	172	192	208	202	254	200	210	367	379	307	307	399	407
15019	M	Virginia Tech Campus	183	183	121	125	179	179	228	244	195	199	243	283	173	173	168	172	140	140	250	254	218	238	363	375	299	299	375	419
15020	M	Virginia Tech Campus	175	187	117	121	179	179	244	248	195	199	251	267	165	165	168	168	188	208	254	254	210	222	363	363	307	307	391	391
15021	M	Stream Site	183	195	117	133	179	179	252	260	191	207	247	259	165	173	168	168	208	208	242	254	NA	NA	NA	NA	307	307	399	419
15022	M	Stream Site	195	199	125	125	179	179	248	248	191	207	311	327	NA	NA	168	172	174	204	250	254	218	226	367	367	299	299	415	456
15025	M	Stream Site	183	195	113	117	179	179	236	252	191	199	243	251	165	165	168	172	192	204	250	258	196	206	375	379	NA	NA	NA	NA
15026	M	Stream Site	183	183	113	113	179	183	244	256	187	203	255	263	165	177	168	168	140	200	242	258	203	214	375	375	299	307	NA	NA
15027	M	Virginia Tech Campus	175	187	121	137	179	179	236	244	199	203	243	259	165	165	168	172	NA	NA	230	230	214	218	367	367	299	299	422	431
15028	M	Virginia Tech Campus	195	199	121	125	179	179	236	244	187	191	263	263	165	169	168	172	158	188	210	254	210	218	NA	NA	307	307	NA	NA
15029	M	Virginia Tech Campus	183	199	121	121	179	183	236	244	NA	NA	267	271	165	165	168	172	166	196	258	258	184	230	NA	NA	NA	NA	403	403
15030	M	Virginia Tech Campus	179	199	117	121	179	179	236	244	191	203	259	310	165	165	172	172	140	140	230	246	206	206	348	367	299	307	403	419
15031	M	Virginia Tech Campus	187	195	121	125	179	179	236	244	NA	NA	251	251	165	177	168	172	166	184	254	266	222	238	363	367	307	307	403	460
15032	M	Virginia Tech Campus	175	199	125	125	179	179	240	240	191	203	259	307	165	165	168	172	170	200	202	250	226	244	363	375	299	299	399	403
15033	M	Stream Site	195	207	121	129	179	179	260	268	NA	NA	243	283	165	165	172	176	150	174	254	254	203	238	367	367	299	299	395	407
15034	M	Stream Site	183	199	121	125	179	179	236	244	195	203	235	251	165	173	168	172	196	196	202	266	203	203	379	379	307	307	407	423
15035	M	Stream Site	183	187	117	121	179	179	236	248	191	211	239	295	165	173	172	172	192	192	266	266	196	248	NA	NA	307	307	415	415
15036	M	Stream Site	183	195	121	129	179	179	236	240	191	207	247	251	165	165	172	172	162	162	246	262	210	240	363	383	307	307	399	423
15038	M	Virginia Tech Campus	183	195	121	125	179	179	232	244	195	199	251	251	177	181	168	172	166	184	238	238	222	238	NA	NA	307	307	407	460
15039	M	Virginia Tech Campus	183	211	121	125	179	179	236	244	191	199	255	275	165	165	172	172	132	132	202	258	192	192	371	371	299	307	399	403
15040	M	Virginia Tech Campus	183	187	117	117	179	179	248	248	199	203	267	291	165	165	172	172	188	188	250	254	210	226	371	379	299	307	391	407
31358	M	Virginia Tech Campus	187	195	121	125	179	179	232	236	191	195	251	251	177	177	168	172	145	184	238	238	218	238	363	375	299	307	NA	NA
94312	M	Virginia Tech Campus	183	195	117	121	179	179	248	248	203	207	259	259	165	165	172	172	140	140	258	262	218	226	NA	NA	299	299	395	415
228194371	M	Radford Campus	183	183	121	125	179	179	236	264	191	199	243	275	165	173	172	176	140	184	202	250	203	203	NA	NA	307	307	399	399
269131307	M	Turfgrass Research Center	183	183	121	133	179	179	248	252	191	195	251	271	161	165	172	172	140	140	254	262	203	206	NA	NA	295	295	395	403
269131329	M	Turfgrass Research Center	187	195	109	121	179	179	236	260	187	191	243	263	165	165	168	172	188	188	210	246	234	238	367	371	299	299	411	415
269131330	M	Turfgrass Research Center	183	187	117	121	179	179	236	248	191	203	247	263	165	165	168	172	NA	NA	NA	NA	NA	NA	NA	NA	NA	NA	NA	NA
269131331	M	Turfgrass Research Center	187	199	113	125	179	179	244	248	195	203	251	259	165	173	172	172	NA	NA	NA	NA	NA	NA	NA	NA	NA	NA	NA	NA
269131332	M	Virginia Tech Campus	183	199	117	121	179	179	240	240	195	207	251	255	165	165	168	172	200	222	246	246	200	200	363	375	307	307	407	407
269131333	M	Virginia Tech Campus	183	187	121	129	179	179	240	248	191	195	255	295	165	173	172	172	154	188	250	250	214	214	367	371	NA	NA	399	411
269131334	M	Virginia Tech Campus	183	187	113	121	179	179	240	252	183	203	259	283	165	165	168	172	170	170	242	250	184	184	375	379	299	299	395	395
269131335	M	Virginia Tech Campus	175	191	113	133	179	179	240	256	183	191	247	255	165	177	168	172	162	162	202	258	203	218	375	379	307	307	NA	NA
269131336	M	Virginia Tech Campus	195	195	117	125	179	179	244	260	199	203	251	263	165	165	168	172	166	208	202	254	210	210	NA	NA	303	307	407	411
269131338	M	Stream Site	183	187	117	117	179	179	232	260	195	199	251	271	165	165	168	172	192	192	250	250	200	226	375	379	312	312	NA	NA
269131339	F	Stream Site	183	207	121	121	179	179	248	252	195	203	243	339	165	165	NA	NA	145	158	246	254	203	226	367	367	295	299	431	431
269131340	M	Stream Site	183	195	121	125	179	179	240	248	199	211	251	267	165	169	168	168	200	200	246	258	218	234	355	379	299	299	391	411
269131342	M	Stream Site	183	187	121	121	179	179	244	244	195	203	243	251	165	177	172	172	162	162	250	262	222	238	367	367	295	307	407	419
269131346	M	Stream Site	183	183	117	117	179	179	232	244	203	203	263	303	165	177	168	176	166	204	202	238	200	230	371	383	299	307	411	411
269131347	M	Stream Site	183	207	125	133	179	179	224	224	191	199	255	255	161	173	168	172	NA	NA	NA	NA	NA	NA	NA	NA	NA	NA	NA	NA
269131348	M	Stream Site	195	195	117	121	179	179	236	248	199	203	255	263	165	165	172	176	NA	NA	NA	NA	NA	NA	NA	NA	NA	NA	NA	NA
269131350	M	Stream Site	183	183	117	121	179	179	240	244	203	203	259	275	165	165	168	168	170	200	246	250	222	238	363	367	307	307	407	415
269131352	M	Stream Site	183	195	121	129	175	179	232	240	191	199	243	247	165	177	172	172	174	204	242	246	218	218	371	371	307	307	411	448
269131353	M	Stream Site	183	183	117	125	179	179	248	248	195	203	243	327	165	173	172	172	140	204	250	254	226	252	367	375	299	299	407	407
269131354	M	Virginia Tech Campus	195	195	113	113	179	183	232	284	215	215	263	311	161	165	172	172	150	158	238	246	218	234	367	375	299	307	399	419
269131356	M	Virginia Tech Campus	179	183	125	129	179	183	NA	NA	191	215	255	263	165	165	172	176	NA	NA	NA	NA	NA	NA	NA	NA	NA	NA	NA	NA
269131359	M	Stream Site	187	195	117	129	179	179	248	260	187	207	255	259	165	177	168	172	188	188	202	254	206	222	375	379	307	312	403	403
269131360	M	Stream Site	183	199	113	113	179	179	228	248	191	207	231	291	165	173	168	172	200	200	254	258	222	230	363	375	307	307	403	403
269131361	M	Stream Site	183	183	109	121	179	179	240	240	191	191	271	287	165	169	168	172	NA	NA	NA	NA	NA	NA	NA	NA	NA	NA	NA	NA
269131362	M	Stream Site	183	183	113	117	179	179	248	248	199	207	255	291	0	0	172	172	200	200	NA	NA	222	230	363	363	299	299	395	403
269131363	M	Stream Site	183	187	125	137	179	179	252	252	191	203	259	283	165	165	168	172	192	192	254	254	203	218	367	371	307	307	407	427
269131366	M	Kentland Farm	179	187	121	121	179	179	228	256	187	195	263	263	165	165	168	172	170	192	202	234	210	210	367	375	299	307	415	419
269131367	M	Kentland Farm	191	195	117	129	179	179	214	248	195	203	259	263	165	177	168	172	192	208	242	246	234	238	375	379	299	303	411	419
269131368	N/A	Kentland Farm	183	203	117	121	179	179	252	260	191	211	247	255	165	165	172	172	NA	NA	NA	NA	NA	NA	NA	NA	NA	NA	NA	NA
269131369	M	Kentland Farm	175	195	117	121	179	179	244	264	195	195	259	287	165	173	172	172	140	184	202	254	218	238	359	371	307	307	407	456
269131370	M	Kentland Farm	183	183	113	125	179	179	240	264	203	211	227	259	165	165	168	172	174	192	202	202	203	210	371	371	299	303	399	415
269131371	M	Heritage Park	183	183	109	121	179	179	244	248	195	199	247	331	165	165	172	176	184	184	250	258	206	252	379	379	NA	NA	NA	NA
269131372	M	Radford Campus	183	203	129	129	179	179	248	260	191	195	291	307	169	173	172	172	162	215	242	262	210	234	371	371	299	307	411	419
269131374	M	Radford Campus	195	195	109	129	179	179	236	264	191	191	247	291	165	165	168	168	NA	NA	NA	NA	NA	NA	NA	NA	NA	NA	NA	NA
269131375	M	Radford Campus	195	195	117	121	179	179	236	248	191	191	259	263	165	165	168	168	174	204	250	250	214	222	363	367	299	303	NA	NA
269131376	M	Radford Campus	183	183	125	125	179	179	236	236	195	199	247	255	165	165	168	172	140	184	254	258	203	214	NA	NA	307	307	NA	NA
269131378	M	Smithfield Plantation	191	199	113	133	179	179	232	256	199	203	255	255	165	165	172	172	170	230	202	254	196	203	363	363	307	307	407	407
269131379	M	Smithfield Plantation	175	183	NA	NA	179	179	236	260	NA	NA	255	287	165	173	168	172	188	188	202	254	203	206	375	375	299	307	399	411
269131380	M	Smithfield Plantation	183	183	113	125	179	179	236	240	191	207	251	271	165	165	168	172	200	212	202	258	214	238	367	375	NA	NA	415	419
269131381	M	Smithfield Plantation	183	183	121	133	179	179	232	232	191	199	259	263	173	177	168	172	204	204	246	246	218	222	NA	NA	307	312	391	407
269131382	M	Smithfield Plantation	187	207	113	125	179	179	252	252	211	211	263	291	161	173	168	172	158	192	242	242	210	230	NA	NA	299	307	NA	NA
269131383	M	Kentland Farm	199	207	121	125	179	179	232	260	191	203	255	263	165	177	172	176	200	200	202	258	203	218	367	379	303	307	375	407
269131384	N/A	Kentland Farm	195	207	121	121	179	179	232	232	191	199	331	359	165	165	172	172	140	140	250	254	192	200	NA	NA	307	307	395	407
269131385	M	Kentland Farm	179	183	121	129	179	183	244	248	203	207	263	267	161	165	168	168	140	140	250	262	192	203	NA	NA	307	307	411	415
269131386	N/A	Kentland Farm	195	199	121	125	179	179	236	236	195	199	247	307	165	173	172	172	170	170	246	254	210	226	371	379	299	299	407	411
269131387	M	Heritage Park	183	195	129	133	179	179	236	240	195	199	247	271	165	165	172	172	140	140	254	254	206	218	371	371	299	303	NA	NA
269131388	M	Heritage Park	175	187	121	137	179	179	232	240	191	203	259	263	165	177	172	172	154	204	250	262	203	244	NA	NA	307	307	411	419
269131389	M	Heritage Park	183	195	121	125	179	179	224	244	195	195	251	259	165	177	172	172	NA	NA	NA	NA	203	218	NA	NA	NA	NA	NA	NA
269176162	F	Radford Campus	183	218	121	121	179	179	244	248	199	203	251	255	165	165	172	172	162	166	202	258	184	188	359	367	307	307	407	415
271176028	N/A	Heritage Park	183	203	121	121	179	179	232	240	199	203	263	267	165	165	168	172	140	140	254	270	206	222	NA	NA	299	307	395	399
271176045	M	Virginia Tech Campus	187	199	117	121	179	179	256	256	195	199	247	255	173	177	172	172	140	200	246	254	200	203	371	402	299	307	415	415
271176047	M	Heritage Park	187	207	113	121	179	179	232	244	191	195	251	255	161	177	172	172	170	170	242	254	206	214	367	371	307	307	411	419
271176048	M	Radford Campus	183	195	117	129	NA	NA	264	264	187	199	255	263	165	165	172	172	215	215	250	250	218	230	359	371	307	307	399	415
271176050	F	Kentland Farm	183	187	113	113	179	179	260	260	183	203	247	343	165	165	168	172	140	140	202	242	206	222	367	371	307	307	403	403
271176051	M	Kentland Farm	183	187	117	121	179	179	248	256	199	199	259	303	165	165	168	176	184	184	202	238	192	206	367	367	299	307	395	399
271176052	M	Kentland Farm	175	179	117	121	179	179	232	244	195	199	251	291	165	165	172	172	180	222	202	246	218	234	NA	NA	307	307	399	411
271176053	M	Kentland Farm	183	191	121	121	179	179	240	240	191	195	259	263	165	165	168	168	158	162	250	254	210	218	348	375	307	307	399	407
271176054	F	Kentland Farm	199	199	121	125	179	179	240	248	199	203	263	267	165	165	172	172	158	158	254	258	203	234	367	371	299	299	387	399
271176055	M	Kentland Farm	179	207	113	121	179	179	228	248	199	199	255	259	165	165	172	172	200	200	250	266	214	214	NA	NA	299	307	395	411
271176056	M	Kentland Farm	175	175	109	121	179	179	244	244	199	207	247	267	169	169	168	172	204	204	202	202	184	210	NA	NA	299	307	395	411
271176059	M	Smithfield Plantation	191	191	113	125	175	175	236	236	195	215	219	223	173	173	168	168	NA	NA	254	254	180	184	NA	NA	291	307	375	395
271176060	M	Smithfield Plantation	183	195	121	121	179	179	256	256	195	195	255	263	165	169	168	168	NA	NA	202	262	214	226	367	379	299	317	403	403
271176069	M	Virginia Tech Campus	183	183	113	121	179	179	224	236	199	199	263	315	165	173	168	172	140	192	250	266	210	214	355	367	307	307	379	403
271176075	M	Kentland Farm	183	183	113	129	179	179	232	248	191	195	NA	NA	161	165	172	172	188	196	202	254	188	214	367	371	303	303	399	399
271176076	M	Kentland Farm	183	183	121	125	179	179	232	232	195	199	263	303	165	165	160	172	132	132	202	262	192	214	367	367	299	307	399	407
271176078	M	Kentland Farm	191	207	113	133	179	179	244	260	195	203	263	286	169	173	172	172	NA	NA	246	246	214	252	367	371	303	312	395	403
271176084	F	Kentland Farm	183	183	117	125	179	179	232	248	199	207	255	255	165	173	172	172	170	170	238	250	203	210	363	363	299	303	391	407
271176086	M	Kentland Farm	179	183	109	121	179	179	236	280	195	199	259	347	165	165	168	172	150	188	250	254	NA	NA	371	375	299	299	403	403
271176087	M	Kentland Farm	195	195	113	121	179	179	252	252	203	203	259	259	165	177	172	176	166	166	202	250	196	218	367	371	299	307	423	456
271176088	M	Kentland Farm	191	207	113	121	179	179	232	232	203	211	255	375	165	177	172	176	NA	NA	242	254	218	244	371	375	303	303	407	407
271176089	M	Kentland Farm	187	191	129	129	179	179	228	240	187	199	231	263	165	169	168	168	170	188	230	258	210	218	367	371	299	307	395	407
271176090	F	Kentland Farm	183	183	113	117	179	179	224	252	191	195	267	323	165	165	172	172	154	192	250	254	184	203	367	375	299	307	387	387
271176093	F	Kentland Farm	179	191	121	121	179	179	240	240	191	203	259	263	173	173	168	172	166	204	250	266	210	218	367	375	299	307	399	419
271176096	M	Kentland Farm	183	187	117	137	179	179	248	248	191	207	239	259	165	165	168	172	140	140	230	242	218	218	351	359	299	299	395	419
271176097	M	Kentland Farm	183	187	121	125	179	179	232	240	187	215	251	251	165	165	168	172	158	196	250	254	230	230	375	379	299	299	407	411
271176099	M	Radford Campus	179	191	113	137	179	179	252	256	191	207	251	255	165	165	168	172	NA	NA	NA	NA	NA	NA	NA	NA	NA	NA	NA	NA
271176112	M	Kentland Farm	183	199	125	125	179	179	224	224	191	199	259	355	165	169	176	176	NA	NA	202	258	184	226	NA	NA	299	299	399	415
271176113	M	Kentland Farm	183	207	121	121	179	179	236	236	187	195	259	263	165	165	168	172	140	204	NA	NA	NA	NA	375	375	299	307	407	419
271176114	M	Kentland Farm	179	203	113	121	179	179	NA	NA	191	195	259	259	165	169	172	172	140	166	202	250	188	206	NA	NA	NA	NA	395	419
271176115	M	Kentland Farm	199	199	117	125	179	179	228	260	199	199	255	279	169	173	172	172	192	192	254	266	214	222	371	375	299	299	395	403
271176116	F	Kentland Farm	199	199	113	121	179	179	232	260	195	203	251	327	165	165	172	180	162	200	NA	NA	188	238	375	375	307	312	399	399
271176134	M	Heritage Park	195	195	125	137	179	179	236	236	191	195	243	263	165	169	168	172	184	184	202	202	NA	NA	375	379	307	307	399	403
271176135	M	Heritage Park	183	199	125	125	175	179	248	248	191	195	239	251	165	173	172	172	166	166	202	250	200	252	359	375	307	307	411	415
271176136	M	Heritage Park	175	195	117	125	179	183	240	264	191	207	263	267	165	165	172	172	158	204	202	250	184	210	NA	NA	299	299	411	419
271176137	M	Heritage Park	187	199	121	121	179	179	244	256	195	203	259	263	165	173	172	172	140	184	242	254	210	214	371	375	299	307	407	415
271176138	M	Heritage Park	183	195	125	129	179	183	236	252	195	203	247	263	173	177	168	172	154	154	202	250	188	214	367	383	299	307	NA	NA
271176143	M	Heritage Park	191	195	113	121	179	179	252	264	191	199	259	263	165	169	172	172	154	180	202	246	192	210	371	371	299	307	415	415
271176144	F	Heritage Park	179	195	121	125	179	179	244	248	191	203	255	263	165	181	172	172	196	196	250	254	203	210	371	371	307	307	399	407
271176145	M	Heritage Park	175	199	125	129	179	179	228	244	191	199	259	271	165	173	172	172	200	200	258	262	214	226	367	379	299	307	395	403
271176146	M	Heritage Park	183	195	109	125	179	179	248	248	191	199	251	251	165	165	172	172	158	174	246	262	200	203	NA	NA	303	307	NA	NA
271176147	M	Heritage Park	183	187	117	121	179	179	244	244	199	203	259	263	NA	NA	172	172	170	188	246	250	210	210	371	375	307	307	415	415
271176153	F	Kentland Farm	175	195	113	121	179	179	236	236	195	203	251	263	165	165	168	172	145	222	246	258	192	214	379	379	307	307	399	415
271176154	M	Kentland Farm	191	195	113	121	179	179	228	228	195	195	243	323	165	169	168	172	166	166	250	262	206	230	375	375	307	307	407	423
271176155	M	Kentland Farm	175	175	113	121	179	179	228	240	195	199	243	291	165	169	168	172	166	166	238	246	203	214	367	375	307	307	NA	NA
271176156	M	Kentland Farm	183	195	121	133	179	179	248	248	187	191	278	311	161	165	168	172	180	192	202	254	184	206	379	379	307	307	NA	NA
271176157	M	Radford Campus	195	195	121	129	179	179	264	264	191	191	263	291	165	177	168	172	140	192	202	262	206	210	367	375	299	299	NA	NA
271176158	M	Radford Campus	187	195	121	125	179	179	236	260	191	199	259	263	165	165	168	172	174	188	250	258	210	214	363	363	303	307	411	431
271176159	M	Radford Campus	218	218	117	129	179	183	236	236	191	191	303	307	165	173	168	168	174	204	250	250	200	222	NA	NA	299	307	407	411
271176163	F	Heritage Park	191	195	121	121	179	179	240	240	183	191	255	255	165	173	168	168	170	170	202	258	188	222	371	371	307	307	399	407
271176164	F	Heritage Park	179	191	NA	NA	179	179	248	248	195	199	263	263	169	173	172	172	200	200	246	262	196	226	363	363	307	307	395	407
271176165	M	Kentland Farm	NA	NA	NA	NA	179	179	260	260	191	215	255	255	165	165	168	172	140	140	258	258	210	218	NA	NA	303	307	399	411
271176168	M	Radford Campus	195	199	117	121	179	179	240	240	191	207	255	331	165	165	168	176	140	162	258	262	203	218	NA	NA	299	317	391	407
271176185	M	Smithfield Plantation	187	211	113	121	179	179	232	240	191	207	251	295	165	177	172	172	196	196	246	250	230	238	367	383	299	307	399	415
271176188	M	Smithfield Plantation	195	203	121	129	179	179	244	244	191	215	223	259	165	177	168	172	200	200	242	250	184	206	NA	NA	295	295	407	435
277149401	M	Turfgrass Research Center	183	195	121	125	179	179	248	248	191	195	263	263	165	165	168	172	140	154	202	242	188	203	367	371	307	307	444	415
277149402	M	Turfgrass Research Center	195	199	117	125	179	179	240	240	191	203	243	255	165	165	164	172	170	208	202	202	200	200	367	371	307	307	399	399
277149403	M	Turfgrass Research Center	175	199	113	121	179	179	240	240	191	199	231	263	165	165	172	172	140	174	246	254	206	214	371	371	321	321	411	411
277149404	M	Turfgrass Research Center	175	183	121	125	179	179	232	232	199	199	243	283	165	165	172	172	NA	NA	202	254	222	226	367	367	307	307	NA	NA
277149405	M	Turfgrass Research Center	195	199	117	121	179	179	224	224	183	203	251	251	165	165	168	168	184	204	246	254	203	206	NA	NA	307	312	NA	NA
277149406	M	Smithfield Plantation	183	199	121	121	179	179	244	248	195	195	263	291	165	165	168	172	200	200	202	250	214	230	367	367	307	307	383	383
277149407	M	Smithfield Plantation	187	195	113	125	NA	NA	240	252	167	195	255	255	165	177	168	172	NA	NA	238	254	203	210	375	375	NA	NA	415	419
277149408	M	Smithfield Plantation	183	195	113	121	179	179	228	228	179	203	251	255	165	173	168	176	158	158	202	254	188	226	NA	NA	299	307	403	403
277149409	M	Smithfield Plantation	175	187	113	121	NA	NA	240	240	191	199	259	295	165	165	172	172	140	140	254	254	NA	NA	359	375	307	307	411	415
277149410	M	Smithfield Plantation	183	199	109	129	179	179	240	240	191	191	259	259	165	165	172	172	170	188	202	250	196	238	359	375	307	307	387	415
277149411	M	Smithfield Plantation	187	203	113	121	175	183	240	240	191	199	255	323	165	173	168	172	NA	NA	254	262	214	230	NA	NA	307	307	403	423
277149431	M	Smithfield Plantation	199	207	113	113	179	179	232	232	191	211	263	263	161	169	172	172	192	192	242	270	200	230	NA	NA	307	307	387	387
277149432	M	Radford Campus	195	195	113	113	179	179	236	244	191	199	263	343	165	177	168	172	162	162	242	250	200	226	371	375	307	307	399	407
277149433	M	Radford Campus	183	195	125	129	179	179	244	248	195	203	259	259	165	177	172	172	162	196	202	250	203	206	363	375	299	299	415	419
277149435	M	Radford Campus	183	199	121	121	179	179	244	244	195	203	251	271	165	173	164	172	140	140	214	254	196	196	375	383	299	299	411	415
277149437	M	Smithfield Plantation	183	207	121	121	179	179	232	244	191	195	259	263	165	165	168	172	140	140	250	250	222	238	375	375	307	307	391	399
277149438	M	Turfgrass Research Center	175	175	125	129	179	179	240	240	191	199	255	259	165	177	168	168	140	184	202	202	226	226	363	371	307	312	407	411
277149439	M	Turfgrass Research Center	183	195	121	121	179	179	252	284	195	195	255	299	165	169	168	168	154	154	246	246	184	218	371	371	307	307	379	379
277149440	F	Smithfield Plantation	183	183	113	129	179	179	244	260	187	191	251	255	165	173	172	172	140	218	258	258	200	214	371	375	307	307	411	415
277149441	M	Smithfield Plantation	183	195	121	133	179	179	NA	NA	199	211	243	286	165	173	168	172	NA	NA	250	254	184	218	371	371	299	299	415	427
277149442	M	Turfgrass Research Center	183	203	121	125	175	179	240	240	195	199	255	263	165	173	NA	NA	140	140	254	254	196	222	367	367	299	299	407	407
277149443	M	Turfgrass Research Center	195	199	125	125	179	179	236	260	199	203	243	255	165	165	172	172	140	140	246	246	200	203	NA	NA	299	299	395	407
277149444	M	Turfgrass Research Center	195	203	113	125	179	179	244	260	199	207	251	255	165	165	172	172	140	140	258	258	214	214	NA	NA	299	299	NA	NA
277149445	M	Turfgrass Research Center	195	218	117	121	183	183	244	260	199	207	243	247	165	165	NA	NA	192	208	246	254	210	218	363	383	299	303	395	403
277149447	M	Turfgrass Research Center	183	187	117	121	179	179	228	244	191	191	NA	NA	165	165	172	172	158	208	258	270	192	210	375	379	299	307	403	415
277149449	M	Turfgrass Research Center	199	199	113	121	179	179	224	224	191	195	251	263	165	165	168	172	170	184	254	254	210	218	363	367	299	299	395	395
277149450	M	Turfgrass Research Center	179	195	121	133	179	179	252	252	195	203	239	263	165	165	168	172	NA	NA	NA	NA	200	238	371	375	307	307	399	403
277149456	M	Smithfield Plantation	179	191	117	121	179	179	232	232	191	195	243	263	165	181	172	176	180	208	246	254	226	226	367	367	299	299	415	431
2016-001	M	Heritage Park	175	199	117	125	179	179	232	244	191	203	259	347	161	173	172	172	NA	NA	246	258	206	218	NA	NA	299	317	399	411
2016-002	M	Heritage Park	183	187	121	125	179	179	244	244	191	203	251	255	165	165	168	172	170	170	250	254	206	230	367	371	307	307	411	411
2016-003	M	Heritage Park	187	215	121	121	179	179	228	244	191	207	247	251	161	177	172	172	166	200	254	254	184	203	367	379	299	299	403	403
2016-004	M	Stream Site	183	199	121	129	179	179	256	272	195	207	251	267	165	173	172	172	188	208	250	258	206	214	359	367	299	299	407	415
2016-005	M	Stream Site	183	195	113	137	179	179	260	260	191	203	259	263	173	177	168	172	170	170	254	258	200	200	351	351	317	317	403	407
2016-006	M	Stream Site	191	195	117	121	179	179	236	256	203	207	267	295	161	177	172	172	140	140	254	254	184	214	363	363	295	307	NA	NA
2016-007	M	Stream Site	195	195	121	121	179	179	236	240	191	191	255	271	165	173	172	172	180	180	202	254	214	230	375	375	307	307	403	415
2016-008	M	Stream Site	183	183	121	133	179	179	240	252	199	203	247	303	165	165	172	172	140	230	254	262	226	234	NA	NA	299	307	NA	NA
2016-009	M	Stream Site	183	191	117	129	179	179	256	260	191	191	259	263	161	173	172	172	170	188	202	202	206	210	367	371	303	307	419	419
2016-010	M	Stream Site	187	207	113	113	179	179	244	264	199	199	255	263	165	165	168	168	150	174	266	270	230	238	NA	NA	307	307	399	431
2016-011	M	Stream Site	183	187	109	121	179	179	236	268	195	195	243	247	161	177	168	172	140	170	202	202	192	192	363	367	307	307	399	411
2016-012	M	Virginia Tech Campus	183	195	121	121	179	179	224	264	195	203	259	295	165	173	168	172	200	200	202	254	214	218	367	375	299	303	403	403
2016-013	M	Virginia Tech Campus	203	203	117	117	179	179	228	240	191	199	259	291	165	165	168	168	188	200	238	258	230	238	359	367	299	312	407	407
2016-014	M	Virginia Tech Campus	183	195	117	125	179	179	244	276	195	195	259	271	165	169	164	168	174	200	238	254	214	218	351	351	307	317	395	395
2016-015	M	Virginia Tech Campus	195	195	121	125	179	179	240	260	195	203	263	267	165	169	172	172	140	140	210	250	192	210	NA	NA	NA	NA	407	419
2016-016	M	Virginia Tech Campus	183	195	125	133	179	179	252	252	187	195	259	307	165	165	172	172	140	188	258	262	210	218	NA	NA	307	307	411	411
2016-017	M	Virginia Tech Campus	183	195	117	121	179	179	240	240	191	195	263	331	165	177	172	172	NA	NA	202	250	200	238	363	367	307	307	NA	NA
2016-018	M	Radford Campus	183	183	117	129	179	179	256	256	207	207	263	271	165	165	168	176	166	200	246	258	200	238	363	367	NA	NA	415	419
2016-020	M	Radford Campus	187	199	113	121	179	183	236	248	199	203	255	259	165	165	172	176	188	212	202	202	210	218	367	379	307	307	407	419
2016-021	M	Virginia Tech Campus	175	191	117	121	179	179	224	240	191	199	251	255	165	165	172	172	140	166	254	254	226	234	367	379	299	307	403	407
2016-023	M	Virginia Tech Campus	195	207	121	121	179	179	228	244	191	199	243	243	173	177	168	172	140	204	250	266	214	226	367	375	299	307	407	427
2016-024	M	Virginia Tech Campus	175	199	113	117	179	179	244	248	191	199	251	255	165	177	168	172	192	222	258	258	206	206	NA	NA	299	299	403	407
2016-025	M	Radford Campus	195	199	117	125	179	179	236	248	191	195	247	259	165	165	172	172	192	215	202	262	210	234	NA	NA	307	307	407	411
2016-027	M	Radford Campus	183	183	117	129	179	179	236	252	199	203	247	275	165	165	164	172	196	204	246	250	210	210	NA	NA	307	307	403	411
2016-028	M	Radford Campus	183	183	121	121	179	179	240	244	191	199	243	259	165	173	172	172	166	204	250	250	214	214	367	367	299	299	407	411
2016-029	M	Virginia Tech Campus	183	195	121	125	179	179	252	264	199	199	255	331	165	177	168	172	140	145	202	242	218	222	367	375	299	307	407	427
2016-030	M	Heritage Park	183	195	117	121	179	179	244	244	211	215	263	267	165	177	168	172	140	174	254	254	200	203	NA	NA	299	307	403	415
2016-031	M	Virginia Tech Campus	183	195	117	117	179	179	232	244	183	191	251	255	165	173	168	172	140	140	246	254	206	218	351	351	303	303	411	419
2016-032	M	Virginia Tech Campus	179	183	121	125	179	179	252	264	191	199	263	275	165	165	168	172	188	188	202	246	222	238	NA	NA	307	307	NA	NA
2016-033	M	Virginia Tech Campus	179	226	121	125	179	179	240	248	191	195	251	295	165	165	168	172	140	200	238	246	188	214	NA	NA	299	307	399	399
2016-034	N/A	Stream Site	183	195	121	125	179	179	232	264	187	203	247	259	165	173	172	172	154	170	242	246	192	192	NA	NA	303	307	403	427
2016-035	M	Stream Site	183	187	125	137	179	179	240	240	191	195	251	255	165	165	168	172	154	204	202	250	226	238	367	371	299	299	403	419
2016-036	M	Kentland Farm	203	203	121	125	179	179	236	248	199	207	259	267	165	169	168	172	140	150	246	250	200	203	371	371	307	307	NA	NA
2016-037	M	Virginia Tech Campus	195	199	117	121	179	179	240	256	167	195	247	259	165	165	172	172	154	184	254	254	222	238	NA	NA	299	307	407	407
2016-038	M	Virginia Tech Campus	183	187	113	121	179	179	240	240	191	215	259	267	165	165	172	172	184	200	226	262	210	218	375	402	299	299	403	415
2016-039	M	Virginia Tech Campus	199	199	121	121	179	179	240	244	187	203	NA	NA	165	181	172	176	184	184	250	266	222	230	379	379	295	295	403	415
2016-040	M	Virginia Tech Campus	195	199	113	121	179	179	240	244	187	187	259	263	165	173	168	176	166	166	250	250	206	222	NA	NA	295	295	NA	NA
31353-2016	M	Stream Site	183	183	117	125	179	179	236	248	195	203	243	327	165	173	172	172	140	204	250	254	226	252	367	375	299	299	NA	NA
Heritage	M	Heritage Park	187	187	129	133	179	179	248	248	191	215	255	263	165	169	172	172	140	162	202	258	214	226	367	371	307	307	415	415
